# Supplementary material for: Discovery of novel enzymes with industrial potential from a cold and alkaline environment by a combination of functional metagenomics and culturing
Source: Microb Cell Fact. 2014 May 20;13:72. doi: 10.1186/1475-2859-13-72 (PMC4035831; doi:10.1186/1475-2859-13-72)
Supplement: Additional file 1: Table S1 — Predicted proteases and glycosyl hydrolases from sequencing of the functional expression library. Predicted Pfam domains from the metagenomic sequence of the functional expression library with relevant glycosyl hydrolase (GH) or protease function. [file 1475-2859-13-72-S1.xlsx]

## Sheet: Ark1
Table S1. Predicted proteases and glycosyl hydrolases from sequencing of the functional expression library. Predicted Pfam domains from the metagenomic sequence of the functional expression library with relevant glycosyl hydrolase (GH) or protease function.
Predicted glycosyl hydrolases (GH) from families containing α-amylase, α- and β-galactosidase, cellulase and xylanase activities
Sequence id	Alignment start	Alignment end	Pfam family	Pfam name	GH Family	E-value	Predicted active site residues	PSORTb localisation (+)	PSORTb score	PSORTb localisation (-)	PSORTb score
contig_1014_1_552_+	10	74	PF00128.19	Alpha-amylase	GH13	7.9e-12		Extracellular	9.72	Unknown	2
contig_1145_711_2751_+	292	383	PF00128.19	Alpha-amylase	GH13	5.2e-12		Cytoplasmic	7.5	Cytoplasmic	9.97
contig_1145_711_2751_+	431	607	PF00128.19	Alpha-amylase	GH13	1.7e-06	predicted_active_site[469,440,469,440]
contig_1332_251_2370_-	147	236	PF00128.19	Alpha-amylase	GH13	4.9e-06		Cytoplasmic	7.5	Cytoplasmic	8.96
contig_1946_1_2216_-	500	572	PF00128.19	Alpha-amylase	GH13	3.3e-15		Cytoplasmic	9.97	Cytoplasmic	9.97
contig_2166_2600_5111_+	261	351	PF00128.19	Alpha-amylase	GH13	3.1e-11		Cytoplasmic	9.97	Cytoplasmic	9.97
contig_2166_2600_5111_+	378	525	PF00128.19	Alpha-amylase	GH13	9.5e-06	predicted_active_site[439,410,439,410]
contig_2551_1701_3411_+	25	380	PF00128.19	Alpha-amylase	GH13	2.7e-89	predicted_active_site[257,201,257,201]	Cytoplasmic	9.67	Cytoplasmic	9.97
contig_309_1188_2953_+	114	193	PF00128.19	Alpha-amylase	GH13	1.6e-11		Cytoplasmic	9.95	Cytoplasmic	9.97
contig_3295_1_1731_-	79	317	PF00128.19	Alpha-amylase	GH13	2.4e-35	predicted_active_site[295,253,295,253]	Cytoplasmic	9.97	Extracellular	9.45
contig_462_1_1483_-	75	316	PF00128.19	Alpha-amylase	GH13	6e-35	predicted_active_site[293,251,293,251]	Cytoplasmic	9.97	Extracellular	9.45
contig_529_1670_3612_-	69	289	PF00128.19	Alpha-amylase	GH13	5.6e-35	predicted_active_site[245]	Cytoplasmic	9.97	Extracellular	9.45
contig_670_518_2509_-	117	313	PF00128.19	Alpha-amylase	GH13	1e-38	predicted_active_site[293]	Cytoplasmic	9.97	Extracellular	9.45
contig_750_1_4012_+	846	1103	PF00128.19	Alpha-amylase	GH13	2.2e-17	predicted_active_site[1032,979,1032,979]	CytoplasmicMembrane	10	CytoplasmicMembrane	10
contig_751_797_2700_-	198	271	PF00128.19	Alpha-amylase	GH13	2.8e-10		Cytoplasmic	7.5	Cytoplasmic	9.97
contig_868_162_2348_+	23	371	PF00128.19	Alpha-amylase	GH13	1.8e-38	predicted_active_site[261,231,261,231]	Extracellular	9.6	Cytoplasmic	9.97
contig_970_779_1414_+	96	168	PF00128.19	Alpha-amylase	GH13	7.9e-09		Cytoplasmic	7.5	Unknown	2
contig_1700_1_3167_+	17	232	PF03065.10	Glyco_hydro_57	GH57	3.2e-35	predicted_active_site[77,167]	Cytoplasmic	9.97	Cytoplasmic	9.97
contig_1822_224_2238_-	5	390	PF03065.10	Glyco_hydro_57	GH57	1.2e-59	predicted_active_site[252,349]	Cytoplasmic	7.5	Cytoplasmic	8.96
contig_2124_1_4912_-	1246	1616	PF02449.10	Glyco_hydro_42	GH42	2.1e-95	predicted_active_site[1543,1381]	Cytoplasmic	7.5	CytoplasmicMembrane	9.27
contig_2384_2735_3676_+	5	306	PF02449.10	Glyco_hydro_42	GH42	7.4e-94	predicted_active_site[302,140]	Cytoplasmic	7.5	Cytoplasmic	8.96
contig_1075_1_3313_-	381	501	PF00703.16	Glyco_hydro_2	GH2	1.8e-06		Cytoplasmic	7.5	Cytoplasmic	8.96
contig_1075_1_3313_-	508	772	PF02836.12	Glyco_hydro_2_C	GH2C	6.5e-54	predicted_active_site[695,623]
contig_1075_1_3313_-	251	377	PF02837.13	Glyco_hydro_2_N	GH2N	1.7e-25
contig_2041_1_267_+	7	52	PF02836.12	Glyco_hydro_2_C	GH2C	4.5e-07		Unknown	2.5	Unknown	2
contig_2102_1_3612_-	993	1106	PF00703.16	Glyco_hydro_2	GH2	1.3e-13		Cytoplasmic	7.5	Unknown	2
contig_2102_1_3612_-	1108	1193	PF02836.12	Glyco_hydro_2_C	GH2C	9.3e-38
contig_2102_1_3612_-	822	991	PF02837.13	Glyco_hydro_2_N	GH2N	3e-56
contig_2268_1_1333_+	3	261	PF02836.12	Glyco_hydro_2_C	GH2C	3.2e-21	predicted_active_site[171,84]	Unknown	2.5	Cytoplasmic	8.96
contig_3007_1_2130_-	509	564	PF00703.16	Glyco_hydro_2	GH2	8e-09		CytoplasmicMembrane	9.99	CytoplasmicMembrane	10
contig_3007_1_2130_-	566	703	PF02836.12	Glyco_hydro_2_C	GH2C	5.9e-41	predicted_active_site[686]
contig_3007_1_2130_-	334	458	PF02837.13	Glyco_hydro_2_N	GH2N	3.1e-23
contig_368_1076_3568_+	218	265	PF00703.16	Glyco_hydro_2	GH2	7e-08		Cytoplasmic	7.5	Cytoplasmic	8.96
contig_368_1076_3568_+	268	540	PF02836.12	Glyco_hydro_2_C	GH2C	1.5e-55	predicted_active_site[457,386]
contig_368_1076_3568_+	1	156	PF02837.13	Glyco_hydro_2_N	GH2N	9.4e-28
contig_3818_17_606_+	22	195	PF02836.12	Glyco_hydro_2_C	GH2C	2.9e-30	predicted_active_site[145,52]	Cytoplasmic	7.5	Cytoplasmic	8.96
contig_589_1439_2411_+	191	277	PF00703.16	Glyco_hydro_2	GH2	5.8e-11		Cytoplasmic	7.5	Unknown	2
contig_589_1439_2411_+	25	168	PF02837.13	Glyco_hydro_2_N	GH2N	1.7e-28
contig_2096_2376_5986_-	724	1189	PF00232.13	Glyco_hydro_1	GH1	2.9e-132	predicted_active_site[900,1092]	Cytoplasmic	9.97	Unknown	5.41
contig_4190_1_318_-	14	77	PF00232.13	Glyco_hydro_1	GH1	9.6e-09		Cytoplasmic	7.5	Unknown	2
contig_4190_393_601_-	1	63	PF00232.13	Glyco_hydro_1	GH1	7.3e-20		Cytoplasmic	9.67	Cytoplasmic	9.26
contig_4229_1_796_+	18	217	PF00232.13	Glyco_hydro_1	GH1	3.8e-49	predicted_active_site[126,126,126,126]	Cytoplasmic	9.67	Cytoplasmic	9.26
contig_4433_1_426_+	22	141	PF00232.13	Glyco_hydro_1	GH1	5.5e-23	predicted_active_site[107,107,107,107]	Cytoplasmic	9.97	Cytoplasmic	8.96
contig_2551_3485_5637_-	1	160	PF02065.13	Melibiase	GH27	6e-50		CytoplasmicMembrane	10	CytoplasmicMembrane	10
contig_2819_1_1560_+	70	465	PF02065.13	Melibiase	GH27	8e-134		Cytoplasmic	7.5	Unknown	2
contig_3155_1_509_-	1	160	PF02065.13	Melibiase	GH27	1.3e-67		Cytoplasmic	7.5	Cytoplasmic	8.96
contig_3389_1_426_-	61	141	PF02065.13	Melibiase	GH27	1.3e-31		Cytoplasmic	7.5	Cytoplasmic	8.96
contig_511_1_5573_-	290	686	PF02065.13	Melibiase	GH27	3.8e-150		CytoplasmicMembrane	10	CytoplasmicMembrane	10
contig_974_2247_6153_-	889	1114	PF02065.13	Melibiase	GH27	8.1e-28		CytoplasmicMembrane	9.55	CytoplasmicMembrane	10
contig_2609_2004_2466_-	3	129	PF11975.3	Glyco_hydro_4C	GH4C	6.2e-32		Unknown	2.5	Unknown	2
contig_2905_940_1897_+	36	215	PF02056.11	Glyco_hydro_4	GH4	3.5e-62		Cytoplasmic	7.5	Cytoplasmic	8.96
contig_2905_940_1897_+	223	316	PF11975.3	Glyco_hydro_4C	GH4C	7.5e-11	predicted_active_site[282]
contig_1351_1_748_-	97	221	PF00150.13	Cellulase	GH5	8.1e-16	predicted_active_site[215]	Extracellular	9.6	Cytoplasmic	8.96
contig_1555_17_745_+	29	161	PF00150.13	Cellulase	GH5	7.5e-20	predicted_active_site[150,57]	Cytoplasmic	7.5	Cytoplasmic	8.96
contig_3643_1149_1566_+	67	135	PF00150.13	Cellulase	GH5	1.3e-13		Cytoplasmic	7.5	Unknown	2
contig_680_860_2888_-	159	430	PF01270.12	Glyco_hydro_8	GH8	7.6e-22		CytoplasmicMembrane	8.16	Cytoplasmic	8.96
contig_680_860_2888_-	60	109	PF01270.12	Glyco_hydro_8	GH8	6.9e-08	predicted_active_site[63]
contig_2867_2221_3371_-	6	361	PF02055.11	Glyco_hydro_30	GH30	2.5e-86		Cytoplasmic	7.5	Cytoplasmic	8.96
contig_385_1_837_-	10	274	PF02055.11	Glyco_hydro_30	GH30	2.8e-55		Cytoplasmic	7.5	Unknown	2
contig_902_1_1901_+	354	620	PF02055.11	Glyco_hydro_30	GH30	3.3e-60	predicted_active_site[517,614]	CytoplasmicMembrane	8.16	Unknown	2
Predicted proteases
Sequence id	Alignment start	Alignment end	Pfam family	Pfam name	MEROPS Family	E-value	Predicted active site residues	PSORTb localisation (+)	PSORTb score	PSORTb localisation (-)	PSORTb score
contig_4277_1_482_+	34	159	PF01470	Peptidase_C15	C15	3.8e-51		Cytoplasmic	9.97	Cytoplasmic	9.97
contig_3566_1_1533_+	17	217	PF00112	Peptidase_C1	C1A	2e-08	predicted_active_site[173,202,29]	Cytoplasmic	7.5	Cytoplasmic	8.96
contig_127_3455_4003_+	30	164	PF01965	DJ-1_PfpI	C56	2.9e-33	predicted_active_site[100]	Cytoplasmic	7.5	Cytoplasmic	8.96
contig_2087_3499_4076_-	42	175	PF01965	DJ-1_PfpI	C56	1.1e-21	predicted_active_site[106]	Cytoplasmic	7.5	Cytoplasmic	8.96
contig_2344_431_2708_-	50	164	PF01965	DJ-1_PfpI	C56	1.4e-11	predicted_active_site[107]	Cytoplasmic	7.5	Cytoplasmic	9.97
contig_2380_1_415_-	34	132	PF01965	DJ-1_PfpI	C56	6.2e-24	predicted_active_site[104]	Cytoplasmic	7.5	Cytoplasmic	9.26
contig_2477_2405_3957_-	95	234	PF01965	DJ-1_PfpI	C56	2.3e-20	predicted_active_site[165]	Cytoplasmic	7.5	Cytoplasmic	9.97
contig_1132_347_1265_-	113	273	PF04203	Sortase	C60A	1e-14		Cytoplasmic	7.5	Cytoplasmic	8.96
contig_756_4726_5894_+	268	386	PF03734	YkuD	C82	1.6e-20		Cytoplasmic	7.5	Cytoplasmic	8.96
contig_4104_433_924_-	2	159	PF00079	Serpin	I4	2.8e-35		Cytoplasmic	7.5	Cytoplasmic	8.96
contig_3494_1_931_-	265	302	PF01476	LysM	M14C	6e-06		Cytoplasmic	7.5	Cytoplasmic	8.96
contig_1382_2390_2959_-	60	158	PF02557	VanY	M15B	6.5e-08		Cytoplasmic	7.5	Cytoplasmic	8.96
contig_1879_1_1310_-	101	264	PF05193	Peptidase_M16_C	M16C	1.5e-26		Cytoplasmic	7.5	Cytoplasmic	8.96
contig_2372_1_3501_+	395	577	PF05193	Peptidase_M16_C	M16C	9.1e-18		Cytoplasmic	7.5	Cytoplasmic	9.26
contig_2387_676_2642_+	179	351	PF05193	Peptidase_M16_C	M16C	5.5e-14		Cytoplasmic	7.5	Cytoplasmic	8.96
contig_576_755_1216_+	46	117	PF05193	Peptidase_M16_C	M16C	1.5e-07		Cytoplasmic	7.5	Cytoplasmic	8.96
contig_1879_1_1310_-	17	87	PF00675	Peptidase_M16	M16X	1.1e-08		Cytoplasmic	7.5	Cytoplasmic	8.96
contig_2387_676_2642_+	480	592	PF00675	Peptidase_M16	M16X	6.5e-14	predicted_active_site[488]	Cytoplasmic	7.5	Cytoplasmic	8.96
contig_2524_91_1554_+	68	481	PF02127	Peptidase_M18	M18	1.4e-103		Cytoplasmic	7.5	Cytoplasmic	9.97
contig_2590_289_1664_-	27	454	PF02127	Peptidase_M18	M18	6.6e-94		Cytoplasmic	7.5	Cytoplasmic	9.97
contig_1059_5027_5962_+	2	307	PF01244	Peptidase_M19	M19	4.3e-64		Cytoplasmic	7.5	Cytoplasmic	8.96
contig_2130_3905_4725_-	4	244	PF01244	Peptidase_M19	M19	1.5e-70		Cytoplasmic	7.5	Cytoplasmic	8.96
contig_3473_1_488_-	2	147	PF01244	Peptidase_M19	M19	2.4e-28		Cytoplasmic	7.5	Cytoplasmic	8.96
contig_3637_14_617_+	2	149	PF01244	Peptidase_M19	M19	3e-48		Cytoplasmic	7.5	Cytoplasmic	8.96
contig_106_3480_5115_+	82	449	PF01546	Peptidase_M20	M20F	1.9e-09	predicted_active_site[171]	Cytoplasmic	7.5	Cytoplasmic	8.96
contig_118_1_1624_+	263	534	PF01546	Peptidase_M20	M20F	1.1e-26	predicted_active_site[327]	Cytoplasmic	7.5	Cytoplasmic	9.97
contig_1293_3821_5979_-	72	391	PF01546	Peptidase_M20	M20F	3.4e-22	predicted_active_site[143]	Cytoplasmic	9.97	Cytoplasmic	9.97
contig_136_533_2633_+	538	689	PF01546	Peptidase_M20	M20F	7.2e-06		Cytoplasmic	7.5	Cytoplasmic	8.96
contig_140_4338_5617_+	77	421	PF01546	Peptidase_M20	M20F	5.5e-19	predicted_active_site[145]	Cytoplasmic	7.5	Cytoplasmic	8.96
contig_1645_747_2944_+	350	725	PF01546	Peptidase_M20	M20F	2.1e-27		Cytoplasmic	7.5	Cytoplasmic	8.96
contig_1646_681_2878_+	350	726	PF01546	Peptidase_M20	M20F	6.1e-35	predicted_active_site[416]	Cytoplasmic	7.5	Cytoplasmic	8.96
contig_1673_1439_2789_-	28	446	PF01546	Peptidase_M20	M20F	2.1e-11	predicted_active_site[74]	Cytoplasmic	7.5	Cytoplasmic	8.96
contig_1693_1572_2480_+	71	273	PF01546	Peptidase_M20	M20F	1e-09	predicted_active_site[138]	Cytoplasmic	9.97	Cytoplasmic	9.97
contig_1767_2028_4151_+	419	681	PF01546	Peptidase_M20	M20F	6.4e-14	predicted_active_site[454]	Cytoplasmic	9.97	Cytoplasmic	9.97
contig_1934_44_936_+	66	201	PF01546	Peptidase_M20	M20F	2.6e-16	predicted_active_site[128]	Cytoplasmic	7.5	Cytoplasmic	8.96
contig_1966_620_1737_-	70	365	PF01546	Peptidase_M20	M20F	3e-24	predicted_active_site[126]	Cytoplasmic	7.5	Cytoplasmic	8.96
contig_2213_578_1854_-	103	415	PF01546	Peptidase_M20	M20F	1.3e-32	predicted_active_site[171]	Cytoplasmic	7.5	Cytoplasmic	9.97
contig_2281_1_457_-	41	131	PF01546	Peptidase_M20	M20F	3.3e-10		Cytoplasmic	7.5	Cytoplasmic	8.96
contig_2674_233_1048_-	70	206	PF01546	Peptidase_M20	M20F	4.6e-17	predicted_active_site[134]	Cytoplasmic	7.5	Cytoplasmic	8.96
contig_2720_154_1433_+	97	411	PF01546	Peptidase_M20	M20F	5.1e-35	predicted_active_site[165]	Cytoplasmic	7.5	Cytoplasmic	9.97
contig_350_1_359_-	75	113	PF01546	Peptidase_M20	M20F	2.4e-09		Cytoplasmic	7.5	Cytoplasmic	8.96
contig_3853_1_908_-	208	292	PF01546	Peptidase_M20	M20F	1.3e-07	predicted_active_site[278]	Cytoplasmic	7.5	Cytoplasmic	8.96
contig_536_1785_2992_-	80	392	PF01546	Peptidase_M20	M20F	8.6e-32	predicted_active_site[148]	Cytoplasmic	7.5	Cytoplasmic	9.97
contig_571_1_1739_+	177	496	PF01546	Peptidase_M20	M20F	1.2e-26	predicted_active_site[248]	Cytoplasmic	7.5	Cytoplasmic	9.97
contig_638_1492_2610_+	65	369	PF01546	Peptidase_M20	M20F	8e-24	predicted_active_site[128]	Cytoplasmic	7.5	Cytoplasmic	8.96
contig_685_2990_4101_-	1	293	PF01546	Peptidase_M20	M20F	1.1e-19	predicted_active_site[53]	Cytoplasmic	7.5	Cytoplasmic	8.96
contig_685_428_1705_+	81	354	PF01546	Peptidase_M20	M20F	1.1e-13	predicted_active_site[168]	Cytoplasmic	7.5	Cytoplasmic	8.96
contig_751_138_773_+	92	190	PF01546	Peptidase_M20	M20F	2.8e-12	predicted_active_site[182]	Cytoplasmic	7.5	Cytoplasmic	8.96
contig_829_1906_3070_-	79	339	PF01546	Peptidase_M20	M20F	5.3e-07	predicted_active_site[124]	Cytoplasmic	7.5	Cytoplasmic	8.96
contig_877_1_469_+	54	153	PF01546	Peptidase_M20	M20F	1.2e-08		Cytoplasmic	7.5	Cytoplasmic	8.96
contig_1047_3383_4678_-	6	114	PF01551	Peptidase_M23	M23A	1.4e-14	predicted_active_site[108]	Cytoplasmic	7.5	Cytoplasmic	8.96
contig_430_1003_2292_-	110	204	PF01551	Peptidase_M23	M23A	2.7e-32	predicted_active_site[190]	Cytoplasmic	9.97	Cytoplasmic	9.97
contig_2142_717_1825_-	144	344	PF00557	Peptidase_M24	M24B	4.7e-51	predicted_active_site[205]	Cytoplasmic	9.97	Cytoplasmic	9.97
contig_2224_1709_6056_-	891	1102	PF00557	Peptidase_M24	M24B	1.5e-53	predicted_active_site[951]	Cytoplasmic	9.97	Cytoplasmic	9.97
contig_37_1_2700_+	665	872	PF00557	Peptidase_M24	M24B	1.5e-53	predicted_active_site[722]	Cytoplasmic	9.97	Cytoplasmic	9.97
contig_664_1_4891_-	1275	1474	PF00557	Peptidase_M24	M24B	1.2e-60	predicted_active_site[1334]	Cytoplasmic	9.67	Cytoplasmic	9.26
contig_888_228_1427_+	178	379	PF00557	Peptidase_M24	M24B	2e-57	predicted_active_site[238]	Cytoplasmic	9.97	Cytoplasmic	9.97
contig_1708_1_2283_-	3	395	PF02073	Peptidase_M29	M29	2e-95		Cytoplasmic	7.5	Cytoplasmic	8.96
contig_1805_1415_2503_-	197	339	PF02073	Peptidase_M29	M29	3.9e-06		Cytoplasmic	7.5	Cytoplasmic	8.96
contig_2938_1602_2827_+	3	405	PF02073	Peptidase_M29	M29	4e-132		Cytoplasmic	7.5	Cytoplasmic	8.96
contig_3772_1_429_-	1	142	PF02073	Peptidase_M29	M29	2.9e-46		Cytoplasmic	7.5	Cytoplasmic	8.96
contig_1556_1_1019_-	33	266	PF01979	Amidohydro_1	M38	3.2e-16		Cytoplasmic	7.5	Cytoplasmic	9.97
contig_1871_3484_4667_+	58	364	PF01979	Amidohydro_1	M38	5e-16		Cytoplasmic	9.97	Cytoplasmic	9.97
contig_2372_1_3501_+	5	109	PF01979	Amidohydro_1	M38	1.2e-14		Cytoplasmic	7.5	Cytoplasmic	9.26
contig_239_1_2478_+	83	349	PF01979	Amidohydro_1	M38	4.7e-18		Cytoplasmic	9.97	Cytoplasmic	9.97
contig_2509_2176_3800_+	357	538	PF01979	Amidohydro_1	M38	4.2e-20		Cytoplasmic	9.97	Cytoplasmic	9.97
contig_497_2730_4428_-	52	315	PF01979	Amidohydro_1	M38	2.8e-34		Cytoplasmic	7.5	Cytoplasmic	8.96
contig_550_6776_8522_+	71	334	PF01979	Amidohydro_1	M38	4.8e-38		Cytoplasmic	7.5	Cytoplasmic	8.96
contig_935_1_998_+	104	263	PF01979	Amidohydro_1	M38	1.6e-07		Cytoplasmic	7.5	Cytoplasmic	9.26
contig_1059_1_1168_+	6	374	PF01432	Peptidase_M3	M3A	2.6e-70		Cytoplasmic	9.67	Cytoplasmic	9.97
contig_143_1_3330_-	189	568	PF01432	Peptidase_M3	M3A	3.1e-29		Cytoplasmic	9.67	Cytoplasmic	9.97
contig_143_1_3330_-	782	1081	PF01432	Peptidase_M3	M3A	6.4e-16		Cytoplasmic	9.67	Cytoplasmic	9.97
contig_1466_317_2114_-	206	582	PF01432	Peptidase_M3	M3A	3.9e-34		Cytoplasmic	9.97	Cytoplasmic	9.97
contig_1679_849_2625_+	192	572	PF01432	Peptidase_M3	M3A	6.9e-23		Cytoplasmic	9.97	Cytoplasmic	9.26
contig_2193_1730_3980_+	552	745	PF01432	Peptidase_M3	M3A	1.1e-31		Cytoplasmic	9.97	Cytoplasmic	9.97
contig_839_12051_13683_+	282	526	PF01432	Peptidase_M3	M3A	7.4e-13		Cytoplasmic	9.97	Cytoplasmic	9.26
contig_1582_1_2637_+	530	820	PF05343	Peptidase_M42	M42	1.3e-81	predicted_active_site[697]	Cytoplasmic	7.5	Cytoplasmic	9.97
contig_435_1_1282_-	6	79	PF02163	Peptidase_M50	M50A	8.2e-19		Cytoplasmic	7.5	Cytoplasmic	9.97
contig_1958_3470_4266_-	1	261	PF04951	Peptidase_M55	M55	1.9e-67	predicted_active_site[115]	Cytoplasmic	7.5	Cytoplasmic	8.96
contig_1840_194_925_+	33	217	PF01863	DUF45	M95	1e-40		Cytoplasmic	7.5	Cytoplasmic	8.96
contig_2204_1_574_+	19	158	PF01863	DUF45	M95	2e-22		Cytoplasmic	7.5	Cytoplasmic	8.96
contig_2262_107_919_-	149	259	PF01863	DUF45	M95	1.5e-25		Cytoplasmic	7.5	Cytoplasmic	8.96
contig_357_2280_3215_+	145	299	PF01863	DUF45	M95	5e-25		Cytoplasmic	7.5	Cytoplasmic	9.97
contig_1103_1401_4512_-	36	263	PF00768	Peptidase_S11	S11	3e-77	predicted_active_site[75,72,132]	Cytoplasmic	9.97	Cytoplasmic	9.97
contig_240_1972_3740_+	310	582	PF00144	Beta-lactamase	S12	1.3e-36	predicted_active_site[450,349]	Cytoplasmic	9.97	Cytoplasmic	9.97
contig_2734_1_927_+	8	122	PF00574	CLP_protease	S14	2.5e-28		Cytoplasmic	7.5	Cytoplasmic	8.96
contig_824_845_3027_+	577	724	PF05362	Lon_C	S16	2e-66	predicted_active_site[686]	Cytoplasmic	9.97	Cytoplasmic	9.97
contig_1104_404_1106_+	127	195	PF00717	Peptidase_S24	S24	1.6e-13	predicted_active_site[170,132]	Cytoplasmic	7.5	Cytoplasmic	8.96
contig_2188_17972_18804_+	157	222	PF00717	Peptidase_S24	S24	2.2e-12	predicted_active_site[197,160]	Cytoplasmic	7.5	Cytoplasmic	9.97
contig_2576_979_2475_+	47	113	PF00717	Peptidase_S24	S24	1.2e-14	predicted_active_site[88,52]	Cytoplasmic	7.5	Cytoplasmic	8.96
contig_260_4719_5564_+	56	91	PF00717	Peptidase_S24	S24	7.2e-10		Cytoplasmic	7.5	Cytoplasmic	8.96
contig_287_222_851_+	127	194	PF00717	Peptidase_S24	S24	3.5e-16	predicted_active_site[169,132]	Cytoplasmic	7.5	Cytoplasmic	9.97
contig_510_1_1171_-	92	157	PF00717	Peptidase_S24	S24	2.3e-15	predicted_active_site[133,96]	Cytoplasmic	7.5	Cytoplasmic	9.97
contig_4263_1_514_+	5	64	PF03572	Peptidase_S41	S41A	1.8e-15		Cytoplasmic	7.5	Cytoplasmic	8.96
contig_1660_4868_5717_+	97	249	PF03575	Peptidase_S51	S51	1.9e-45	predicted_active_site[168,205,183]	Cytoplasmic	9.67	Cytoplasmic	9.26
contig_1670_1_1086_-	42	173	PF02016	Peptidase_S66	S66	1.7e-36		Cytoplasmic	9.97	Cytoplasmic	9.97
contig_1671_1_481_-	1	158	PF02016	Peptidase_S66	S66	1.7e-48		Cytoplasmic	9.97	Cytoplasmic	9.26
contig_782_3658_4233_-	17	155	PF04586	Peptidase_U35	S78	6.4e-32		Cytoplasmic	7.5	Cytoplasmic	8.96
contig_1168_1_2510_+	363	564	PF00326	Peptidase_S9	S9C	9.2e-45	predicted_active_site[513,430,545]	Cytoplasmic	9.67	Cytoplasmic	9.97
contig_3120_5045_6309_-	34	419	PF01960	ArgJ	T5	2e-145		Cytoplasmic	9.67	Cytoplasmic	9.97
contig_1162_873_3293_-	75	290	PF01136	Peptidase_U32	U32	2.7e-70		Cytoplasmic	7.5	Cytoplasmic	8.96
contig_1162_873_3293_-	611	718	PF01136	Peptidase_U32	U32	2e-08		Cytoplasmic	7.5	Cytoplasmic	8.96
contig_152_5855_6864_+	156	313	PF01136	Peptidase_U32	U32	5e-14		Cytoplasmic	7.5	Cytoplasmic	8.96
contig_1636_1_2115_-	32	250	PF01136	Peptidase_U32	U32	3.3e-56		Cytoplasmic	7.5	Cytoplasmic	9.97
contig_2217_495_3169_+	62	278	PF01136	Peptidase_U32	U32	1.8e-62		Cytoplasmic	7.5	Cytoplasmic	8.96
contig_2403_4848_6860_+	318	546	PF01136	Peptidase_U32	U32	2.7e-71		Cytoplasmic	7.5	Cytoplasmic	8.96
contig_250_3088_4082_+	75	324	PF01136	Peptidase_U32	U32	1e-57		Cytoplasmic	7.5	Cytoplasmic	8.96
contig_284_2355_4581_+	72	160	PF01136	Peptidase_U32	U32	3.8e-23		Cytoplasmic	7.5	Cytoplasmic	8.96
contig_284_2355_4581_+	205	281	PF01136	Peptidase_U32	U32	6.2e-13		Cytoplasmic	7.5	Cytoplasmic	8.96
contig_4156_1_257_+	1	84	PF01136	Peptidase_U32	U32	1.9e-28		Cytoplasmic	7.5	Cytoplasmic	8.96
contig_4425_12_951_+	24	257	PF01136	Peptidase_U32	U32	1.5e-101		Cytoplasmic	7.5	Cytoplasmic	8.96
contig_605_622_3143_+	284	516	PF01136	Peptidase_U32	U32	2.2e-90		Cytoplasmic	9.97	Cytoplasmic	9.97
contig_832_2571_4496_-	80	325	PF01136	Peptidase_U32	U32	1.8e-54		Cytoplasmic	7.5	Cytoplasmic	8.96
contig_832_2571_4496_-	418	628	PF01136	Peptidase_U32	U32	9e-28		Cytoplasmic	7.5	Cytoplasmic	8.96
contig_131_1680_4026_+	336	628	PF01523	PmbA_TldD	U62	1.1e-68		Cytoplasmic	9.95	Cytoplasmic	9.97
contig_131_4238_5956_+	155	444	PF01523	PmbA_TldD	U62	3.1e-56		Cytoplasmic	9.97	Cytoplasmic	9.97
contig_2166_1_2421_+	19	220	PF01523	PmbA_TldD	U62	2e-42		Cytoplasmic	9.67	Cytoplasmic	9.97
contig_2166_1_2421_+	382	660	PF01523	PmbA_TldD	U62	6.2e-46		Cytoplasmic	9.67	Cytoplasmic	9.97
contig_2379_1_607_+	2	56	PF01523	PmbA_TldD	U62	3.2e-18		Cytoplasmic	9.97	Cytoplasmic	9.26
contig_2579_1_1871_-	26	229	PF01523	PmbA_TldD	U62	1.2e-43		Cytoplasmic	7.5	Cytoplasmic	9.97
contig_2579_1_1871_-	390	618	PF01523	PmbA_TldD	U62	6.1e-23		Cytoplasmic	7.5	Cytoplasmic	9.97
contig_133_1_2210_+	321	710	PF01546	Peptidase_M20	M20F	8.4e-11	predicted_active_site[393]	CytoplasmicMembrane	8.16	Cytoplasmic	8.96
contig_2146_1_1078_+	26	330	PF01546	Peptidase_M20	M20F	2.7e-31	predicted_active_site[94]	CytoplasmicMembrane	8.16	Cytoplasmic	9.97
contig_2458_1_550_+	45	129	PF01979	Amidohydro_1	M38	1.3e-06		CytoplasmicMembrane	8.16	Cytoplasmic	9.26
contig_531_1_4245_+	902	1164	PF01979	Amidohydro_1	M38	1.4e-34		CytoplasmicMembrane	8.78	Cytoplasmic	9.97
contig_775_1827_4215_-	281	544	PF01979	Amidohydro_1	M38	2.1e-35		CytoplasmicMembrane	8.16	Cytoplasmic	8.96
contig_2539_686_1801_+	173	296	PF05343	Peptidase_M42	M42	8.1e-06	predicted_active_site[221]	CytoplasmicMembrane	8.16	Cytoplasmic	8.96
contig_2687_2260_5695_-	58	198	PF03575	Peptidase_S51	S51	1.3e-10		CytoplasmicMembrane	8.16	Cytoplasmic	9.97
contig_1585_932_3463_+	596	769	PF00082	Peptidase_S8	S8A	6.5e-14		CytoplasmicMembrane	8.77	Cytoplasmic	9.26
contig_3693_181_932_-	138	231	PF00877	NLPC_P60	C40	2.6e-27	predicted_active_site[154,203]	Extracellular	9.72	Cytoplasmic	9.26
contig_937_1_1238_+	310	402	PF00877	NLPC_P60	C40	1.1e-22		Extracellular	9.6	Cytoplasmic	8.96
contig_823_2326_3311_+	221	287	PF03734	YkuD	C82	8.1e-10		Unknown	2.5	Cytoplasmic	8.96
contig_2085_2624_3627_+	2	327	PF01244	Peptidase_M19	M19	5.8e-69		Unknown	2.5	Cytoplasmic	8.96
contig_41_1_2849_+	725	941	PF01244	Peptidase_M19	M19	3.8e-13		Unknown	2.5	Cytoplasmic	9.97
contig_1583_1_578_-	82	158	PF01546	Peptidase_M20	M20F	1e-17	predicted_active_site[149]	Unknown	2.5	Cytoplasmic	8.96
contig_427_5985_7627_-	82	543	PF01546	Peptidase_M20	M20F	2.2e-16	predicted_active_site[171]	Unknown	2.5	Cytoplasmic	8.96
contig_921_1_827_+	6	100	PF01546	Peptidase_M20	M20F	2.5e-09	predicted_active_site[65]	Unknown	2.5	Cytoplasmic	8.96
contig_3190_244_863_-	2	140	PF01979	Amidohydro_1	M38	4.1e-26		Unknown	2.5	Cytoplasmic	9.26
contig_4313_1_521_-	4	154	PF03576	Peptidase_S58	P1	5.4e-28		Unknown	2.5	Cytoplasmic	8.96
contig_550_4627_6625_+	475	619	PF00326	Peptidase_S9	S9C	3.8e-31	predicted_active_site[521]	Unknown	2.5	Cytoplasmic	8.96
contig_901_2002_4051_+	452	658	PF00326	Peptidase_S9	S9C	4.6e-49	predicted_active_site[602,521,634]	Unknown	2.5	Cytoplasmic	9.26
contig_3508_318_1130_-	101	180	PF01136	Peptidase_U32	U32	6.5e-11		Unknown	2.5	Cytoplasmic	8.96
contig_1523_1103_3927_+	337	433	PF01478	Peptidase_A24	A24A	1.7e-11		CytoplasmicMembrane	10	CytoplasmicMembrane	10
contig_281_35_3746_-	102	210	PF01478	Peptidase_A24	A24A	1.6e-14		CytoplasmicMembrane	10	CytoplasmicMembrane	10
contig_3809_396_876_-	31	137	PF01478	Peptidase_A24	A24A	3.5e-18		CytoplasmicMembrane	10	CytoplasmicMembrane	10
contig_625_1_805_+	104	199	PF01478	Peptidase_A24	A24A	5.9e-09		CytoplasmicMembrane	10	CytoplasmicMembrane	10
contig_930_1_2756_+	158	271	PF01478	Peptidase_A24	A24A	3.1e-09		CytoplasmicMembrane	10	CytoplasmicMembrane	10
contig_1978_1901_2071_+	9	39	PF03419	Peptidase_U4	A36	5.6e-07		CytoplasmicMembrane	9.55	CytoplasmicMembrane	9.82
contig_850_93_1441_+	256	390	PF01252	Peptidase_A8	A8	1.6e-38		CytoplasmicMembrane	10	CytoplasmicMembrane	10
contig_1897_804_2394_+	311	515	PF01470	Peptidase_C15	C15	1.4e-76	predicted_active_site[393,480,456]	CytoplasmicMembrane	9.6	CytoplasmicMembrane	10
contig_1069_19_1871_-	4	138	PF03412	Peptidase_C39	C39	2.1e-40	predicted_active_site[16]	CytoplasmicMembrane	10	CytoplasmicMembrane	10
contig_994_1_3747_-	21	391	PF00310	GATase_2	C44	6.7e-131	predicted_active_site[21,21]	CytoplasmicMembrane	8.16	CytoplasmicMembrane	8.46
contig_590_18_794_+	6	193	PF04647	AgrB	C75	1.5e-35		CytoplasmicMembrane	10	CytoplasmicMembrane	10
contig_1488_2602_4121_-	384	475	PF03734	YkuD	C82	9.8e-07		CytoplasmicMembrane	9.55	CytoplasmicMembrane	9.82
contig_1254_2752_4376_+	81	410	PF00079	Serpin	I4	2.9e-75		CytoplasmicMembrane	9.87	CytoplasmicMembrane	9.82
contig_39_3049_3775_-	5	58	PF00079	Serpin	I4	5.7e-11		CytoplasmicMembrane	9.55	CytoplasmicMembrane	9.82
contig_39_3049_3775_-	134	225	PF00079	Serpin	I4	1.2e-21		CytoplasmicMembrane	9.55	CytoplasmicMembrane	9.82
contig_281_35_3746_-	1116	1162	PF01476	LysM	M14C	2.9e-07		CytoplasmicMembrane	10	CytoplasmicMembrane	10
contig_1594_4748_8470_+	275	620	PF01546	Peptidase_M20	M20F	1.2e-24	predicted_active_site[342]	CytoplasmicMembrane	10	CytoplasmicMembrane	10
contig_3333_1_4254_-	1307	1359	PF01546	Peptidase_M20	M20F	3.8e-07	predicted_active_site[1355]	CytoplasmicMembrane	10	CytoplasmicMembrane	9.99
contig_1375_1_3496_-	737	831	PF01551	Peptidase_M23	M23A	4.4e-33	predicted_active_site[817]	CytoplasmicMembrane	10	CytoplasmicMembrane	10
contig_1590_3066_6417_-	684	887	PF00557	Peptidase_M24	M24B	2.9e-39	predicted_active_site[744]	CytoplasmicMembrane	9.6	CytoplasmicMembrane	9.88
contig_51_374_4732_-	136	370	PF00557	Peptidase_M24	M24B	2.4e-28	predicted_active_site[223]	CytoplasmicMembrane	10	CytoplasmicMembrane	10
contig_550_1_4433_+	40	130	PF04389	Peptidase_M28	M28E	1.6e-12		CytoplasmicMembrane	10	CytoplasmicMembrane	10
contig_1594_4748_8470_+	1028	1231	PF01434	Peptidase_M41	M41	7.3e-57		CytoplasmicMembrane	10	CytoplasmicMembrane	10
contig_2733_1_769_+	1	184	PF01434	Peptidase_M41	M41	5.6e-70		CytoplasmicMembrane	8.78	CytoplasmicMembrane	7.88
contig_827_3439_4206_-	1	204	PF01434	Peptidase_M41	M41	3.5e-68		CytoplasmicMembrane	8.78	CytoplasmicMembrane	7.88
contig_105_4535_6583_+	156	376	PF01435	Peptidase_M48	M48C	2e-42		CytoplasmicMembrane	10	CytoplasmicMembrane	9.88
contig_1222_129_816_+	70	226	PF01435	Peptidase_M48	M48C	1.9e-27		CytoplasmicMembrane	10	CytoplasmicMembrane	10
contig_1359_1160_2400_+	185	406	PF01435	Peptidase_M48	M48C	2.9e-31		CytoplasmicMembrane	10	CytoplasmicMembrane	10
contig_1660_3930_4848_-	68	278	PF01435	Peptidase_M48	M48C	6.9e-46		CytoplasmicMembrane	10	CytoplasmicMembrane	10
contig_1683_723_1840_+	89	198	PF02163	Peptidase_M50	M50A	1.3e-15		CytoplasmicMembrane	10	CytoplasmicMembrane	10
contig_1915_1_294_+	7	95	PF02163	Peptidase_M50	M50A	3.9e-17		CytoplasmicMembrane	9.99	CytoplasmicMembrane	9.82
contig_4255_1_721_-	1	240	PF02163	Peptidase_M50	M50A	2.1e-31		CytoplasmicMembrane	9.51	CytoplasmicMembrane	9.82
contig_791_1_763_+	2	246	PF02163	Peptidase_M50	M50A	4.3e-15		CytoplasmicMembrane	10	CytoplasmicMembrane	10
contig_909_1_1528_+	259	381	PF02163	Peptidase_M50	M50A	7.2e-31	predicted_active_site[271,271]	CytoplasmicMembrane	8.78	CytoplasmicMembrane	7.88
contig_1092_1_1994_+	115	385	PF05569	Peptidase_M56	M56	1.6e-56		CytoplasmicMembrane	10	CytoplasmicMembrane	10
contig_1435_2458_4665_+	167	262	PF05569	Peptidase_M56	M56	5e-06		CytoplasmicMembrane	8.14	CytoplasmicMembrane	10
contig_10_4280_5130_+	114	221	PF02517	Abi	M79	6.1e-11		CytoplasmicMembrane	10	CytoplasmicMembrane	10
contig_1197_1293_2654_-	140	220	PF02517	Abi	M79	2.6e-07		CytoplasmicMembrane	10	CytoplasmicMembrane	10
contig_1293_9818_10607_+	112	210	PF02517	Abi	M79	3.4e-13		CytoplasmicMembrane	10	CytoplasmicMembrane	10
contig_147_1_1849_+	151	263	PF02517	Abi	M79	9e-11		CytoplasmicMembrane	10	CytoplasmicMembrane	10
contig_151_1724_2631_-	197	287	PF02517	Abi	M79	1.2e-09		CytoplasmicMembrane	10	CytoplasmicMembrane	10
contig_1512_1_5257_+	544	628	PF02517	Abi	M79	5.8e-13		CytoplasmicMembrane	10	CytoplasmicMembrane	10
contig_1913_1065_2701_+	201	299	PF02517	Abi	M79	1.5e-14		CytoplasmicMembrane	10	CytoplasmicMembrane	10
contig_1924_285_1424_+	143	237	PF02517	Abi	M79	1.2e-06		CytoplasmicMembrane	10	CytoplasmicMembrane	10
contig_1945_15_2499_-	118	216	PF02517	Abi	M79	6.7e-08		CytoplasmicMembrane	9.6	CytoplasmicMembrane	9.99
contig_200_3288_9464_-	702	790	PF02517	Abi	M79	2.5e-11		CytoplasmicMembrane	9.87	CytoplasmicMembrane	9.8
contig_2059_447_1772_-	295	383	PF02517	Abi	M79	9.8e-21		CytoplasmicMembrane	10	CytoplasmicMembrane	10
contig_2107_494_1463_-	180	292	PF02517	Abi	M79	5.3e-11		CytoplasmicMembrane	10	CytoplasmicMembrane	10
contig_2428_243_1019_+	112	207	PF02517	Abi	M79	4.8e-15		CytoplasmicMembrane	10	CytoplasmicMembrane	10
contig_2756_1744_2042_-	17	56	PF02517	Abi	M79	4.8e-08		CytoplasmicMembrane	9.55	CytoplasmicMembrane	9.82
contig_919_2152_3606_+	127	225	PF02517	Abi	M79	2.2e-12		CytoplasmicMembrane	10	CytoplasmicMembrane	10
contig_2909_1_2733_-	856	907	PF01312	Bac_export_2	N6	1.6e-13		CytoplasmicMembrane	10	CytoplasmicMembrane	10
contig_3005_1_2480_+	34	299	PF01312	Bac_export_2	N6	1.1e-80		CytoplasmicMembrane	10	CytoplasmicMembrane	10
contig_875_2560_5782_+	719	1059	PF01312	Bac_export_2	N6	5.2e-105		CytoplasmicMembrane	10	CytoplasmicMembrane	10
contig_2094_591_2311_+	40	270	PF00768	Peptidase_S11	S11	5.1e-75	predicted_active_site[77,74,134]	CytoplasmicMembrane	8.78	CytoplasmicMembrane	7.88
contig_150_304_3151_+	249	494	PF00144	Beta-lactamase	S12	4.2e-32	predicted_active_site[265,262]	CytoplasmicMembrane	9.99	CytoplasmicMembrane	9.99
contig_1580_1_2076_-	492	688	PF00144	Beta-lactamase	S12	5.6e-30	predicted_active_site[541,538]	CytoplasmicMembrane	10	CytoplasmicMembrane	10
contig_2268_5056_5982_+	7	202	PF00144	Beta-lactamase	S12	6.8e-35	predicted_active_site[59,56]	CytoplasmicMembrane	8.78	CytoplasmicMembrane	7.88
contig_2490_1907_3587_+	154	457	PF00144	Beta-lactamase	S12	6.7e-52	predicted_active_site[193,190]	CytoplasmicMembrane	9.68	CytoplasmicMembrane	9.97
contig_642_1867_3688_-	15	311	PF00144	Beta-lactamase	S12	6.2e-59	predicted_active_site[144,52]	CytoplasmicMembrane	8.78	CytoplasmicMembrane	7.88
contig_717_1_1430_+	50	363	PF00144	Beta-lactamase	S12	9.1e-61	predicted_active_site[106,103]	CytoplasmicMembrane	8.78	CytoplasmicMembrane	9.82
contig_85_1_2747_+	336	610	PF00144	Beta-lactamase	S12	4.7e-29	predicted_active_site[453,356]	CytoplasmicMembrane	8.16	CytoplasmicMembrane	9.82
contig_1594_4748_8470_+	38	109	PF00717	Peptidase_S24	S24	4.2e-06		CytoplasmicMembrane	10	CytoplasmicMembrane	10
contig_1375_1_3496_-	1055	1156	PF03572	Peptidase_S41	S41A	4.3e-27	predicted_active_site[1148]	CytoplasmicMembrane	10	CytoplasmicMembrane	10
contig_286_334_2143_+	313	468	PF03572	Peptidase_S41	S41A	2.9e-47	predicted_active_site[411,436]	CytoplasmicMembrane	9.51	CytoplasmicMembrane	7.88
contig_2188_1436_6978_-	1553	1698	PF01343	Peptidase_S49	S49B	1e-37	predicted_active_site[1569,1569]	CytoplasmicMembrane	9.51	CytoplasmicMembrane	9.99
contig_1871_4861_6290_-	123	281	PF03575	Peptidase_S51	S51	1.2e-07		CytoplasmicMembrane	9.55	CytoplasmicMembrane	9.86
contig_2899_98_3879_-	778	911	PF03575	Peptidase_S51	S51	1.6e-12		CytoplasmicMembrane	8.78	CytoplasmicMembrane	7.88
contig_2899_98_3879_-	1023	1169	PF03575	Peptidase_S51	S51	1.6e-11		CytoplasmicMembrane	8.78	CytoplasmicMembrane	7.88
contig_140_2593_4257_-	49	184	PF01694	Rhomboid	S54	8.5e-12	predicted_active_site[167,116]	CytoplasmicMembrane	10	CytoplasmicMembrane	10
contig_1852_2145_3136_-	69	174	PF01694	Rhomboid	S54	1.9e-08	predicted_active_site[166,114]	CytoplasmicMembrane	10	CytoplasmicMembrane	10
contig_363_5539_7415_+	106	244	PF01694	Rhomboid	S54	2.9e-17	predicted_active_site[227,173]	CytoplasmicMembrane	10	CytoplasmicMembrane	10
contig_508_7778_11382_-	674	963	PF00082	Peptidase_S8	S8A	1.3e-22		CytoplasmicMembrane	9.51	CytoplasmicMembrane	7.88
contig_828_1_793_+	114	176	PF00227	Proteasome	T1A	2e-12		CytoplasmicMembrane	8.16	CytoplasmicMembrane	9.82
contig_2625_1_1905_-	146	395	PF04454	Linocin_M18	U56	3.6e-71		CytoplasmicMembrane	9.55	CytoplasmicMembrane	9.16
contig_404_1_2276_-	448	736	PF02275	CBAH	C59	1.6e-49	predicted_active_site[448]	Cytoplasmic	7.5	Extracellular	9.71
contig_990_1_1182_-	76	322	PF01752	Peptidase_M9	M9B	7.2e-52		Cytoplasmic	7.5	Extracellular	9.45
contig_91_6010_7982_+	135	396	PF00082	Peptidase_S8	S8A	3.3e-40	predicted_active_site[202,140,363]	Extracellular	9.72	Extracellular	10
contig_489_5094_7094_+	335	429	PF01551	Peptidase_M23	M23A	1.2e-33	predicted_active_site[415]	Extracellular	9.6	OuterMembrane	8.28
contig_2741_1_856_-	28	71	PF01476	LysM	M14C	4.9e-13		Cellwall	9.21	Periplasmic	9.44
contig_476_2413_4093_-	512	555	PF01476	LysM	M14C	7.1e-17		Cellwall	9.07	Periplasmic	9.76
contig_649_1594_2710_+	52	106	PF03734	YkuD	C82	4.4e-08		Cytoplasmic	7.5	Periplasmic	9.83
contig_185_2301_2836_-	11	142	PF01161	PBP	I51	1.7e-35		Cytoplasmic	9.97	Periplasmic	9.44
contig_353_1251_1968_-	36	184	PF00574	CLP_protease	S14	8.3e-35		Cytoplasmic	9.95	Periplasmic	9.8
contig_144_1_1262_+	155	395	PF00768	Peptidase_S11	S11	2e-42	predicted_active_site[187,184,252]	CytoplasmicMembrane	9.51	Periplasmic	9.44
contig_2211_65_1768_-	70	561	PF01019	G_glu_transpept	T3	2.6e-151		Extracellular	9.6	Periplasmic	9.44
contig_340_1_1509_-	36	498	PF01019	G_glu_transpept	T3	1.1e-156		Extracellular	9.72	Periplasmic	9.44
contig_3522_2007_3680_+	1	488	PF01019	G_glu_transpept	T3	3.5e-138		Extracellular	9.6	Periplasmic	9.44
contig_1337_1_521_+	5	57	PF00089	Trypsin	S1B	8.3e-08	predicted_active_site[18]	Unknown	2.5	Periplasmic	9.44
contig_2608_614_1161_-	1	175	PF01019	G_glu_transpept	T3	3.7e-45		Unknown	2.5	Periplasmic	9.44
contig_1618_670_1994_-	332	414	PF01551	Peptidase_M23	M23A	1.4e-23	predicted_active_site[406]	Cellwall	9.2	Unknown	2
contig_1439_1065_2423_+	4	141	PF01252	Peptidase_A8	A8	6.9e-43		Cytoplasmic	9.95	Unknown	7.33
contig_4062_1_585_+	139	173	PF00877	NLPC_P60	C40	1e-05		Cytoplasmic	7.5	Unknown	2
contig_123_2075_2918_+	24	269	PF02275	CBAH	C59	1.4e-48	predicted_active_site[24]	Cytoplasmic	7.5	Unknown	2.5
contig_3365_1_887_+	188	231	PF01476	LysM	M14C	6.2e-10		Cytoplasmic	7.5	Unknown	2
contig_95_1547_3688_-	49	92	PF01476	LysM	M14C	2.2e-13		Cytoplasmic	7.5	Unknown	4.74
contig_656_599_2455_-	173	322	PF05193	Peptidase_M16_C	M16C	1.6e-18		Cytoplasmic	7.5	Unknown	5.48
contig_656_599_2455_-	19	154	PF00675	Peptidase_M16	M16X	2.4e-28	predicted_active_site[49]	Cytoplasmic	7.5	Unknown	5.48
contig_1958_1228_3425_+	320	636	PF01244	Peptidase_M19	M19	9.6e-79		Cytoplasmic	7.5	Unknown	2
contig_2270_1_274_+	10	85	PF01546	Peptidase_M20	M20F	1.2e-07		Cytoplasmic	7.5	Unknown	2
contig_341_1_664_+	58	218	PF01546	Peptidase_M20	M20F	7.9e-09		Cytoplasmic	7.5	Unknown	4.9
contig_583_1_329_-	7	58	PF01546	Peptidase_M20	M20F	6.2e-07	predicted_active_site[28]	Cytoplasmic	7.5	Unknown	2
contig_66_2896_3968_+	86	180	PF01546	Peptidase_M20	M20F	7.6e-11	predicted_active_site[156]	Cytoplasmic	7.5	Unknown	2
contig_2463_1_566_+	123	186	PF01551	Peptidase_M23	M23A	7.9e-16		Cytoplasmic	7.5	Unknown	2
contig_2771_1_1378_+	192	272	PF01551	Peptidase_M23	M23A	5.1e-24	predicted_active_site[272]	Cytoplasmic	7.5	Unknown	5.48
contig_95_1547_3688_-	146	228	PF01551	Peptidase_M23	M23A	7.4e-15		Cytoplasmic	7.5	Unknown	4.74
contig_2154_1_276_+	6	61	PF00557	Peptidase_M24	M24B	2.1e-09		Cytoplasmic	7.5	Unknown	2
contig_1635_2030_2788_+	2	231	PF02073	Peptidase_M29	M29	9.2e-69		Cytoplasmic	7.5	Unknown	2
contig_113_132_2732_+	552	828	PF01979	Amidohydro_1	M38	7.1e-15		Cytoplasmic	7.5	Unknown	2
contig_95_1547_3688_-	470	625	PF01979	Amidohydro_1	M38	3.2e-09		Cytoplasmic	7.5	Unknown	4.74
contig_2229_3080_4143_+	41	336	PF05343	Peptidase_M42	M42	8.6e-69	predicted_active_site[210]	Cytoplasmic	7.5	Unknown	2
contig_3365_1_887_+	9	38	PF01398	JAB	M67B	4.1e-06		Cytoplasmic	7.5	Unknown	2
contig_1897_2432_2888_+	11	82	PF01863	DUF45	M95	8.6e-09		Cytoplasmic	7.5	Unknown	2
contig_3448_1504_1736_-	3	72	PF01863	DUF45	M95	1e-25		Cytoplasmic	7.5	Unknown	2
contig_642_1_654_-	43	216	PF00144	Beta-lactamase	S12	1.2e-21	predicted_active_site[89,86]	Cytoplasmic	7.5	Unknown	5.41
contig_1670_1169_1413_-	20	78	PF02016	Peptidase_S66	S66	7.8e-11		Cytoplasmic	7.5	Unknown	2
contig_314_1_286_-	3	76	PF02016	Peptidase_S66	S66	4e-14		Cytoplasmic	7.5	Unknown	2
contig_315_1_245_+	14	70	PF02016	Peptidase_S66	S66	8.3e-11		Cytoplasmic	7.5	Unknown	2
contig_3264_1436_1670_+	12	77	PF02016	Peptidase_S66	S66	8.2e-14		Cytoplasmic	7.5	Unknown	2
contig_250_4101_5003_+	82	296	PF01136	Peptidase_U32	U32	3.8e-40		Cytoplasmic	7.5	Unknown	2
contig_3330_1_588_+	44	140	PF01136	Peptidase_U32	U32	3.4e-10		Cytoplasmic	7.5	Unknown	2
contig_1101_1_3263_-	943	1068	PF01750	HycI	A31	1.9e-20		CytoplasmicMembrane	9.96	Unknown	6.53
contig_892_1_1874_+	183	303	PF01750	HycI	A31	4.3e-09		CytoplasmicMembrane	8.78	Unknown	5.41
contig_1093_448_2210_+	382	585	PF01364	Peptidase_C25	C25	7e-36		CytoplasmicMembrane	9.55	Unknown	2
contig_894_5791_7120_+	304	385	PF00877	NLPC_P60	C40	1.3e-07	predicted_active_site[318,377]	CytoplasmicMembrane	9.55	Unknown	2.5
contig_2333_4660_5753_-	16	60	PF01476	LysM	M14C	3.7e-15		CytoplasmicMembrane	8.77	Unknown	2
contig_2333_4660_5753_-	79	123	PF01476	LysM	M14C	9.6e-15		CytoplasmicMembrane	8.77	Unknown	2
contig_2333_4660_5753_-	140	184	PF01476	LysM	M14C	7.6e-14		CytoplasmicMembrane	8.77	Unknown	2
contig_2333_4660_5753_-	199	243	PF01476	LysM	M14C	4.9e-15		CytoplasmicMembrane	8.77	Unknown	2
contig_2333_4660_5753_-	259	303	PF01476	LysM	M14C	3.5e-15		CytoplasmicMembrane	8.77	Unknown	2
contig_2333_4660_5753_-	318	362	PF01476	LysM	M14C	4.8e-14		CytoplasmicMembrane	8.77	Unknown	2
contig_854_1989_3330_-	20	139	PF02557	VanY	M15B	2.6e-25		CytoplasmicMembrane	8.82	Unknown	7.4
contig_440_2114_3013_+	207	295	PF01551	Peptidase_M23	M23A	1.2e-29	predicted_active_site[286]	CytoplasmicMembrane	8.16	Unknown	4.74
contig_901_223_1838_-	423	511	PF01551	Peptidase_M23	M23A	3.3e-26	predicted_active_site[503]	CytoplasmicMembrane	8.16	Unknown	2
contig_1967_2379_3867_+	42	337	PF05343	Peptidase_M42	M42	3.8e-76	predicted_active_site[210]	CytoplasmicMembrane	9.55	Unknown	2
contig_7_4635_6845_+	56	256	PF01435	Peptidase_M48	M48C	5.1e-29		CytoplasmicMembrane	8.16	Unknown	6.49
contig_23_1_160_-	7	40	PF02163	Peptidase_M50	M50A	3.6e-06	predicted_active_site[19,19]	CytoplasmicMembrane	9.55	Unknown	2
contig_2015_378_1509_+	52	339	PF02016	Peptidase_S66	S66	1.9e-92	predicted_active_site[253,323,149]	CytoplasmicMembrane	8.29	Unknown	6.49
contig_2996_1_525_+	1	84	PF02016	Peptidase_S66	S66	1.6e-17		CytoplasmicMembrane	9.55	Unknown	2
contig_1345_3882_5170_+	312	404	PF00877	NLPC_P60	C40	5e-27	predicted_active_site[327,375]	Extracellular	9.7	Unknown	4.99
contig_1158_894_1924_+	146	187	PF01476	LysM	M14C	1.3e-10		Extracellular	9.72	Unknown	2
contig_2639_302_1482_-	291	386	PF01551	Peptidase_M23	M23A	3.6e-34	predicted_active_site[372]	Extracellular	9.7	Unknown	4.74
contig_465_2653_4915_-	294	387	PF01551	Peptidase_M23	M23A	2.7e-28	predicted_active_site[374]	Extracellular	9.7	Unknown	4.9
contig_1465_917_2131_+	2	320	PF00144	Beta-lactamase	S12	6.5e-35	predicted_active_site[44,41]	Extracellular	9.72	Unknown	5.41
contig_1209_5458_6415_+	181	315	PF00082	Peptidase_S8	S8A	1.2e-29		Extracellular	9.73	Unknown	6.49
contig_2162_2140_3227_+	36	358	PF01019	G_glu_transpept	T3	2.1e-95		Extracellular	9.72	Unknown	5.41
contig_2488_2243_3493_-	49	227	PF00112	Peptidase_C1	C1A	2.2e-09	predicted_active_site[180,210,58]	Unknown	2.5	Unknown	2
contig_3132_1_698_+	2	172	PF01364	Peptidase_C25	C25	1.8e-31	predicted_active_site[43,77]	Unknown	2.5	Unknown	2
contig_517_769_1433_-	42	118	PF01965	DJ-1_PfpI	C56	8.4e-12	predicted_active_site[96]	Unknown	2.5	Unknown	2
contig_2379_2412_3166_-	86	246	PF04203	Sortase	C60A	1.2e-18		Unknown	2.5	Unknown	2
contig_2993_1_455_-	61	146	PF04203	Sortase	C60A	5.1e-06		Unknown	2.5	Unknown	2
contig_3154_279_1096_+	107	267	PF04203	Sortase	C60A	6.4e-16		Unknown	3.33	Unknown	2
contig_1193_1_758_-	51	251	PF00079	Serpin	I4	6.3e-50		Unknown	2.5	Unknown	2
contig_1254_4445_5700_+	61	412	PF00079	Serpin	I4	4.9e-77		Unknown	3.33	Unknown	2.5
contig_1710_1969_2678_-	19	63	PF01476	LysM	M14C	2.2e-12		Unknown	2.5	Unknown	2
contig_3601_843_1043_-	17	63	PF01476	LysM	M14C	1.5e-12		Unknown	2.5	Unknown	2
contig_622_1_2975_-	364	406	PF01476	LysM	M14C	6.3e-09		Unknown	2.5	Unknown	2
contig_1966_1_571_-	81	176	PF01546	Peptidase_M20	M20F	3.7e-13	predicted_active_site[168]	Unknown	2.5	Unknown	2
contig_3341_1_224_+	2	72	PF01546	Peptidase_M20	M20F	5.2e-10		Unknown	2.5	Unknown	2
contig_685_15_383_+	33	114	PF01546	Peptidase_M20	M20F	3.2e-11		Unknown	2.5	Unknown	2
contig_193_5063_5224_-	1	37	PF01551	Peptidase_M23	M23A	4.2e-08	predicted_active_site[23]	Unknown	2.5	Unknown	2
contig_900_143_366_-	1	39	PF01551	Peptidase_M23	M23A	4.3e-10	predicted_active_site[31]	Unknown	2.5	Unknown	2
contig_3773_1_347_-	18	114	PF02073	Peptidase_M29	M29	5.4e-17		Unknown	2.5	Unknown	2
contig_4611_1_261_-	8	86	PF01432	Peptidase_M3	M3A	3.8e-12		Unknown	2.5	Unknown	2
contig_1209_2906_5344_+	552	722	PF04951	Peptidase_M55	M55	3.9e-37	predicted_active_site[584]	Unknown	2.5	Unknown	2
contig_844_8820_9161_+	13	106	PF01863	DUF45	M95	2.8e-24		Unknown	2.5	Unknown	2
contig_4431_1_343_-	9	102	PF03576	Peptidase_S58	P1	2.9e-11		Unknown	2.5	Unknown	2
contig_1398_1_418_-	3	58	PF03572	Peptidase_S41	S41A	6e-15		Unknown	2.5	Unknown	2
contig_1399_12_256_+	1	80	PF03572	Peptidase_S41	S41A	9.1e-17	predicted_active_site[64]	Unknown	2.5	Unknown	2
contig_359_3596_4913_-	245	412	PF03572	Peptidase_S41	S41A	4.8e-33	predicted_active_site[347]	Unknown	2.5	Unknown	2
contig_645_1983_5084_-	854	1008	PF03572	Peptidase_S41	S41A	2.4e-18	predicted_active_site[942]	Unknown	2.5	Unknown	2.5
